# Supplementary material for: Concussion-Related Biomarker Variations in Retired Rugby Players and Implications for Neurodegenerative Disease Risk: The UK Rugby Health Study
Source: Int J Mol Sci. 2024 Jul 17;25(14):7811. doi: 10.3390/ijms25147811 (PMC11276902; doi:10.3390/ijms25147811)
Supplement: Supplementary file 1 [file ijms-25-07811-s001.zip]

Archive with 1 entries (1 files):
- ijms-3078067-supplementary.pdf
